# Supplementary material for: Underweight Is Associated with a Higher Risk of Acute Pancreatitis in Type 2 Diabetes: A Nationwide Cohort Study
Source: J Clin Med. 2022 Sep 25;11(19):5641. doi: 10.3390/jcm11195641 (PMC9572046; doi:10.3390/jcm11195641)
Supplement: Supplementary file 1 [file jcm-11-05641-s001.zip]

Archive with 1 entries (1 files):
- jcm-1877918-supplementary.pdf
